# Supplementary material for: Phytochemical Profile, Preliminary Toxicity, and Antioxidant Capacity of the Essential Oils of Myrciaria floribunda (H. West ex Willd.) O. Berg. and Myrcia sylvatica (G. Mey) DC. (Myrtaceae)
Source: Antioxidants (Basel). 2022 Oct 21;11(10):2076. doi: 10.3390/antiox11102076 (PMC9658195; doi:10.3390/antiox11102076)
Supplement: Supplementary file 1 [file antioxidants-11-02076-s001.zip]

Archive with 1 entries (1 files):
- antioxidants-1943647-supplementary-publish.pdf
